# Supplementary material for: COVID-19 severity determinants inferred through ecological and epidemiological modeling
Source: One Health. 2021 Nov 27;13:100355. doi: 10.1016/j.onehlt.2021.100355 (PMC8626896; doi:10.1016/j.onehlt.2021.100355)
Supplement: Supplementary file 1 — Supplementary Table: Input data for US states. [file mmc1.xlsx]

## Sheet: Sheet1
State	m/h	T2M	T2MMAX	T2MMIN	T10M	T10MMAX	T10MMIN	TS	T2MWET	RH2M	QV2M	T2MDEW	PRECTOT	TQV	UV	ALLSKY_SFC_SW_DWN	CLRSKY_SFC_SW_DWN	ALLSKY_SFC_LW_DWN	PS	WS2M	WS10M	Elderly	Median age	Youth	Population density	BUAPC	Urban Population	GDPpc	HDI	Infant Mortality	Child Mortality	Alcohol consumption	Foreign-born population	Life expectancy	Obesity	CVD deaths	Hypertension	High cholesterol	Smoking	Cardiovascular disease	Diabetes	Cancer	CKD	COPD	Multiple chronic conditions	Physical Inactivity	White	Black	Latino
Alabama	0.0169836	22.6715	28.1966	17.6166	22.7936	27.5602	18.1605	22.7384	17.9246	75.7195	13.4915	18.0616	4.31313	3.53025	5.97814	5.50225	7.36942	9.21082	1017.74	0.773391	2.23051	17.5821	37.9	22.8115	36.439	689.676	59.0368	32354	0.871	8.71	0.312	11.6	3.6	75.4173	32	1757.9	42.5	36.9	20.2	11.9	14	7.5	3.5	9.9	14.5	31.5	0.659413	0.266863	0.0396935
Alaska	0.025641	-0.67247	2.85654	-4.53383	0.094568	2.76593	-2.91062	-1.95457	-3.9316	78.1856	3.22778	-4.11963	1.38432	0.854074	1.83951	4.05506	4.418	5.90531	1018.51	1.35926	2.27086	12.2676	33.8	25.2415	0.48055	129.162	66.0198	61202	0.936	3.75	0.348	20.4	8	78.2885	27.4	1232.8	32.8	28.6	17.4	5.5	7.3	5.3	1.8	4.6	6.4	21.7	0.612747	0.0335021	0.0701825
Arizona	0.0262726	28.8038	37.0138	20.9482	29.0143	35.6216	22.3638	30.2604	4.69588	24.9406	5.9809	4.71547	0.358416	1.85588	7.8552	7.10329	7.55263	8.66846	1013.6	2.10977	3.06172	19.1451	35.9	23.748	21.7262	463.697	89.8098	34676	0.903	5.97	0.289	14.2	13.4	79.6423	25.1	1188	32.5	33.4	14.9	10	10.9	7.5	4.2	6.7	9.8	24.1	0.556858	0.0414053	0.307321
Arkansas	0.0168802	20.7342	26.0585	15.7345	20.9623	25.6428	16.3407	20.7668	16.7715	79.0299	12.7045	16.8961	5.31751	3.29847	5.62656	5.00417	6.78708	8.98382	1017.49	1.31502	2.65971	17.6025	37.4	23.7037	21.6361	593.489	56.1603	31547	0.871	7.32	0.459	14.1	5.1	75.9642	30.9	1703.4	41	37.4	20.2	12.1	13.6	7.4	4	10.5	14.2	31.2	0.730284	0.156633	0.0697545
California	0.0195759	20.2847	26.1177	15.6448	20.2896	24.9712	16.5105	21.5842	10.5483	57.9267	8.62143	11.1718	0.897489	1.66113	6.4329	6.71996	7.5284	8.25264	1014.32	1.89108	2.48918	14.9062	35.2	23.289	92.3347	324.385	94.9526	44898	0.919	4.74	0.235	16.5	26.7	80.774	23.8	1308	27.8	29.9	10	8	10.1	5.8	3	4.4	6.9	22.4	0.37847	0.0560188	0.387907
Colorado	0.0582011	10.6558	18.9431	2.64515	10.7922	17.7187	3.75723	11.7961	-1.84376	43.7237	4.31901	-1.90208	1.26485	0.976436	3.9604	6.17644	7.44245	6.73871	1017.97	2.54267	3.70881	15.4928	36.1	23.0323	18.7355	453.891	86.1522	45913	0.934	5.91	0.212	17.6	9.5	80.0159	20.7	1179	25.8	29.9	13.5	6.8	7	6.6	1.8	4.5	6.4	18.7	0.684906	0.0391068	0.213372
Connecticut	0.101322	11.5537	16.1422	7.07306	11.7053	15.9973	7.4976	11.4452	7.53289	77.285	7.12983	7.64744	2.87818	1.99	3.61157	4.92042	6.90486	7.53025	1018.47	1.3205	3.1276	17.5175	40	21.2573	284.978	382.63	87.9926	55143	0.948	5.28	0.23	16.9	14.8	80.8231	24.5	1256.1	30.9	34.5	12.1	10	9.6	7.2	2.4	5.2	7.7	23.5	0.679441	0.098992	0.154219
Delaware	0.0438413	20.9426	23.569	18.3124	20.973	23.3275	18.5794	21.5216	17.2329	79.7071	14.0806	17.319	7.75994	4.15841	5.034	4.55226	6.60831	9.32625	1015.13	1.81893	2.8938	20.0477	38.8	21.5871	177.925	412.079	83.2967	61737	0.924	7.66	0.172	14.9	10	78.3605	28.8	1407.8	27.2	35.4	15.9	12.2	12.8	8.2	4.4	8.5	12	26.6	0.630462	0.211889	0.0901818
District of Columbia	0.0559662	27.7893	28.1074	27.4853	27.6963	28.0475	27.3812	29.1143	24.5701	82.6769	19.3153	24.6062	10.1217	5.78124	6.15702	3.7992	6.5075	10.6321	1012.64	3.26876	3.62595	13.0219	33.8	17.5295	3805.61	232.342	100	147965	0.941	7.86	0.326	27.2	12.1	76.5329	23.8	1546.1	36.4	28.2	12.7	8.1	8.7	5.2	2	4.5	7.1	19	0.359781	0.465488	0.105811
Florida	0.0449321	25.7015	28.5078	23.1945	25.6615	28.0318	23.5343	26.6596	20.1495	72.0059	14.8085	20.3001	3.41022	3.41484	6.6044	5.64802	7.27454	9.37637	1019.01	3.89297	4.85132	22.19	40.7	20.2404	135.371	397.145	91.163	34440	0.902	6.54	0.348	15.6	21.1	79.4477	26.6	1258	33.5	33.4	14.8	11	11.7	8	4	7.7	10.2	26.5	0.55105	0.155176	0.244825
Georgia	0.0438413	17.1103	22.7336	11.565	17.3952	22.318	12.3531	17.0772	13.6106	80.7487	10.4738	13.7337	3.73584	2.49257	5.17822	5.24713	7.28816	8.32188	1019.59	1.11099	2.68218	14.9115	35.3	24.4978	65.0356	461.219	75.0662	37324	0.894	6.42	0.327	15.3	10.3	77.2259	28	1495.8	34.8	32.4	16.3	10.1	12	6.5	3.8	7.4	9.5	27.9	0.536739	0.309339	0.0930109
Hawaii	0.026694	24.3927	25.2879	23.6059	24.3244	25.174	23.584	25.2821	19.9356	76.2279	14.4159	19.9993	1.99011	3.05154	5.37363	6.50326	7.63933	9.17593	1019.1	4.98912	5.78517	18.823	38.6	21.7383	81.7757	157.252	91.9274	44296	0.932	6.16	0.296	18.9	19.3	81.2963	21.9	1098	30.7	29.9	12.3	8	10.5	6.1	2.9	4.3	6.5	24.4	0.227823	0.0192302	0.103873
Idaho	0.0309278	8.06556	13.9244	2.14642	8.61506	13.1695	3.79926	8.11457	-0.15778	57.603	4.40642	-0.14383	1.92975	0.96358	3.38272	5.23161	7.04519	6.76728	1018.32	1.9479	2.95086	17.4398	34.6	26.1148	7.32362	512.273	70.5781	32025	0.899	4.83	0.328	14.1	5.8	79.4934	27.1	1377.4	30.6	31.2	15.3	9.8	10.3	6.7	2.9	5.1	9.6	23.8	0.826037	0.00533436	0.120754
Illinois	0.0504202	12.4866	16.9779	8.00183	12.845	17.0568	8.59496	12.1431	8.81962	79.413	8.18435	8.94855	3.79092	2.14305	4.20611	5.04519	7.33756	7.83061	1017.56	3.26382	4.60221	15.9048	36.6	23.0186	89.2297	414.503	88.4879	45306	0.92	6.77	0.267	20.2	13.9	78.9614	27.1	1437.1	32.2	31.5	14.5	10	11.3	6.4	2.7	5.8	8.9	25.6	0.618074	0.141015	0.168895
Indiana	0.0764263	11.8882	17.1645	6.20792	12.088	16.795	6.85228	11.9698	8.29555	79.8798	7.76257	8.47475	3.06673	1.98713	3.56436	4.59248	6.996	7.7602	1018.35	2.88723	4.45891	16.3825	37	23.8642	69.8767	646.723	72.4436	37935	0.897	7.62	0.3	15.7	5.3	77.6074	30.8	1514.6	34.8	33.8	19.2	12.9	12.4	7.2	3.4	8.7	11.7	30.9	0.798963	0.0900761	0.0663316
Iowa	0.0288066	11.0706	17.018	5.35535	11.2189	16.5819	5.87436	11.3577	6.61921	74.9881	7.08267	6.73584	2.7597	1.84188	3.48515	4.79	6.76176	7.59812	1018.06	3.47426	5.01327	17.7206	38.1	23.3283	21.0574	631.337	64.0193	41404	0.917	4.88	0.275	19.8	5.6	79.7059	29	1374.3	31.8	33.4	16.4	10.7	10.3	6.8	2.2	6.1	8.5	26.5	0.867658	0.0334031	0.0558014
Kansas	0.0235415	20.093	23.9394	16.345	20.1385	23.6103	16.631	20.7786	15.5464	76.0449	12.9562	15.6763	5.67342	3.58781	5.22744	4.85574	7.01084	9.04731	1015.11	3.32126	4.4336	16.4167	36	24.7364	13.4737	758.112	74.1982	40716	0.914	6.22	0.243	15.6	7.2	78.7246	29.6	1432.6	33.5	34.9	16.2	9.6	10.8	7.6	2.7	6.4	9.6	27.1	0.763713	0.0578001	0.115509
Kentucky	0.0460251	14.2868	19.4968	8.74027	14.5714	19.208	9.49955	14.2068	10.7297	80.2704	8.94459	10.8901	3.48153	2.28099	4.26126	4.72901	7.05281	7.97009	1018.75	1.81874	3.33532	17.0518	38.1	22.8376	42.4309	625.125	58.3805	33135	0.875	6.79	0.286	15.3	4.4	75.9687	30.4	1551.2	40.9	37.9	23.6	14.5	13.3	9	3.9	10.8	15.1	32.8	0.851535	0.0793638	0.0330224
Louisiana	0.0752688	22.4583	25.7466	19.2804	22.5962	25.516	19.7847	23.0742	18.1284	77.2047	13.2195	18.2224	2.70275	3.03868	5.91209	5.4889	7.2329	8.97912	1018.44	3.48	4.49725	15.8903	35.8	23.8975	40.5136	524.834	73.1863	42764	0.885	7.6	0.424	17.3	4.2	75.7057	33.4	1651	39.7	37.6	21.9	12.7	12.6	7.9	4	8.6	12.3	31.9	0.589839	0.3194	0.0489385
Maine	0.0330579	18.6486	20.978	16.3321	18.7031	20.8675	16.4923	19.1248	15.267	80.9501	12.7033	15.3223	5.00694	3.63179	5.01623	4.77589	6.71644	8.9476	1015.21	2.59268	3.71074	21.513	42.7	19.2472	16.6289	1379.12	38.6598	34455	0.908	5.4	0.246	17.6	3.9	79.1861	27.8	1303.9	36.2	34.9	17.6	11.3	10.6	9.5	3.1	9.2	13.2	30.1	0.935813	0.0104218	0.0151595
Maryland	0.049979	13.3823	18.4743	8.29324	13.5819	18.194	8.90856	13.5281	8.98937	75.7196	7.79775	9.1227	3.03333	2.12306	4.08108	4.69279	6.95069	7.79396	1018.93	2.91144	4.38315	15.9811	38	22.4383	229.641	325.011	87.1964	46054	0.928	6.75	0.325	14.2	15.4	78.8047	28.3	1420.1	34.3	34.9	12.7	10.4	11	7.1	2.8	5.4	8.2	23.4	0.518619	0.290328	0.0952755
Massachusetts	0.0834236	13.5167	18.6831	8.48477	13.6344	18.3474	8.98311	13.3854	8.9745	75.1395	8.05126	9.09033	2.82205	2.23245	4.35099	5.26285	7.14375	7.7898	1017.6	0.547152	2.54702	17.2538	39.1	20.4167	324.107	279.372	91.9721	52517	0.947	4.43	0.155	17.7	17.3	80.5207	22.7	1210.4	28.1	30.7	12	10.4	8.4	7.5	2.3	4.9	8.9	26.4	0.729804	0.0676855	0.111554
Michigan	0.101322	9.07743	13.727	4.19406	9.32158	13.7022	4.74584	9.08059	5.16139	77.5609	6.26188	5.30436	2.36366	1.71614	3.32673	4.63881	7.1775	7.32366	1018.38	3.63535	5.06188	17.8019	38.9	22.2505	67.495	554.971	74.5672	34547	0.901	7.13	0.24	18.5	7	78.2321	31.3	1636.7	35.1	35	18.7	11.4	11.1	8.3	3.4	8.4	12.1	25.4	0.754483	0.137372	0.0489764
Minnesota	0.0449321	28.3001	28.6163	27.9935	28.1965	28.5344	27.8702	29.5052	25.0735	82.6698	19.808	25.1103	7.58324	5.7146	6.68468	4.23914	6.24133	10.6585	1012.32	3.72865	4.13829	16.7861	37.4	23.3696	25.7182	382.775	73.2724	45708	0.937	4.49	0.231	19.5	8.4	81.053	25.7	1095.1	28.7	29.8	14.6	10.4	8.8	6.7	2.4	4.4	7.6	19.9	0.809102	0.0570456	0.0513772
Mississippi	0.0487677	28.3488	28.6939	28.0082	28.239	28.6061	27.8771	29.661	25.0772	82.4596	19.8087	25.1143	7.99624	5.70129	6.81188	4.67874	6.35182	10.6487	1012.36	3.62663	4.01297	16.2684	36	24.3291	24.416	1700.68	49.3454	28337	0.857	9.67	0.542	11.9	2.1	74.9608	34.9	1805.2	43.6	36.8	20.4	12.8	14.8	6.6	2.9	9.4	13.2	37.7	0.569804	0.376404	0.0286592
Missouri	0.0604454	13.1352	18.9701	7.3897	13.3344	18.592	7.97832	13.2845	8.97782	77.0177	8.20188	9.13129	3.52515	2.03168	3.9703	4.95228	6.90907	7.82228	1017.6	3.21555	4.73346	17.3899	37.9	22.8902	33.6382	620.571	70.4362	36169	0.899	6.61	0.35	16.7	4.3	77.545	30.3	1570.9	30.9	34.4	19.6	10.8	10.3	8.1	3.1	8.8	11.2	30.6	0.798657	0.115849	0.0395177
Montana	0.0362694	4.39042	10.7837	-1.27549	4.63268	10.1203	-0.41549	4.87197	-2.92423	59.6766	3.63732	-3.0338	0.974366	0.862254	2.5493	4.49197	6.73583	6.28211	1020.39	3.03	4.37085	20.1277	39.8	21.9011	2.62471	513.051	55.893	32742	0.911	5.89	0.362	19.8	2.3	78.4937	24.6	1309.5	29.5	30.5	16.6	10.8	7.6	8.3	2.4	6.8	10.8	19.7	0.866011	0.00415219	0.0361121
Nebraska	0.0136847	13.9949	20.3766	7.84835	14.077	19.7891	8.39546	14.4526	8.23512	69.4416	8.09149	8.34942	2.23686	2.09058	3.99174	5.16658	7.22574	7.84554	1016.97	3.6038	5.1743	16.4696	36.2	24.8198	9.17881	478.521	73.1345	44594	0.925	5.25	0.262	19.5	7.4	79.8383	28.4	1319.2	31	31.1	14.7	10	10.2	7	2.4	5.7	8.2	26.9	0.800563	0.0465766	0.103876
Nevada	0.0537408	15.1194	22.2609	8.22432	15.4926	21.0481	9.86259	16.0217	0.527284	40.3486	4.5858	0.539506	0.802346	1.03161	5.30864	6.38704	7.64057	6.95679	1014.26	2.5284	3.60148	17.2344	36.3	23.1266	9.49788	293.62	94.1955	40970	0.899	5.59	0.348	14.2	19.8	78.0536	24.5	1566.6	32.8	34.1	15.7	10	10.9	6	3	8	9	25.8	0.505281	0.0818335	0.281369
New Hampshire	0.0678057	12.2055	17.4633	7.0066	12.3411	17.126	7.51269	12.0692	7.85426	75.7287	7.52298	7.96894	2.67936	2.06291	3.80142	5.19262	7.12523	7.67199	1017.64	0.45234	2.44943	19.0249	41.1	19.7903	56.7756	453.72	60.3031	42818	0.934	3.96	0.18	16.5	6.4	80.3235	26.2	1293.5	31.5	32.5	15.9	12.2	9.2	8.1	2.6	6.1	9.3	21.7	0.909372	0.0138997	0.0333344
New Jersey	0.0863661	27.7917	28.0841	27.4962	27.7147	28.0279	27.3997	28.6734	24.6995	83.262	19.3754	24.7282	5.45267	5.54954	6.24427	4.53075	6.164	10.5169	1013.21	3.95519	4.43763	16.4665	39	22.3137	461.581	232.371	94.6796	49020	0.935	4.81	0.204	16	23.4	80.2794	23.7	1408.6	33	34.6	13.1	15.8	10.8	7.1	3.1	5.6	8.2	28.5	0.560482	0.126616	0.196715
New Mexico	0.0471204	14.6574	23.0442	6.27752	14.8117	21.7203	7.79148	15.9356	-2.32703	33.0293	4.13396	-2.46406	0.399406	0.957624	4.79208	6.88069	8.06654	6.76426	1016.77	2.83168	4.16941	18.1156	36.7	23.9516	6.55454	485.542	77.427	33872	0.893	5.64	0.415	12.9	9.6	78.4311	26.3	1235.1	31.6	31.3	16	7.4	12.3	7	3.6	5.6	9.5	25.4	0.382766	0.0199496	0.480197
New York	0.0845987	10.2842	14.0388	6.49941	10.4629	14.0497	6.86762	10.3155	6.82614	79.9465	6.56277	6.92455	3.33416	1.85921	3.69307	4.73069	6.79405	7.40376	1018.33	3.00307	4.52515	16.6498	38	21.2831	158.763	230.591	87.8729	52657	0.934	5.09	0.223	16.7	22.4	80.4809	24.5	1475.3	29.6	32.6	12.7	10.2	10.5	6.9	2.5	5.8	8.3	27.2	0.558242	0.143766	0.188181
North Carolina	0.0351967	17.7838	22.2533	13.2927	17.9273	21.9046	13.7717	18.0673	13.9883	79.2908	11.1536	14.1266	4.90728	2.98607	4.79228	4.84395	6.9526	8.54102	1018.1	1.92348	3.36117	17.4347	37.4	22.783	75.7266	686.198	66.0874	39627	0.898	7.01	0.287	13.8	8.4	77.8076	29.1	1378.7	35.1	35	18.5	10.7	11.8	7.8	3.9	7.8	11.9	26.3	0.636064	0.213269	0.0907788
North Dakota	0.0245902	7.46	13.588	1.46455	7.56713	12.9949	2.00703	7.91515	1.42881	66.1814	5.01248	1.40267	1.62257	1.35574	2.83168	4.9103	6.95233	6.97158	1019.13	3.63119	5.14089	15.8769	37	22.6328	3.76356	614.718	59.8985	49847	0.929	6.81	0.283	24.1	4.1	79.5494	27.8	1255.1	29.8	28.8	17	10.6	8.9	7.2	2.7	5.1	8	28	0.859136	0.0203282	0.0344273
Ohio	0.0655301	9.57723	13.9772	4.96614	9.91149	14.0318	5.64851	9.26139	6.02911	79.872	6.68257	6.21594	2.97772	1.78762	2.84158	4.64287	7.02	7.39832	1018.56	2.89802	4.41842	17.5964	38.8	22.6446	109.011	554.894	77.9239	36892	0.902	7.71	0.323	18.2	4.8	77.7536	29.7	1570.5	34.5	32.8	20.8	12.4	12	8.1	3.3	9	12.7	28.3	0.79698	0.121369	0.0354075
Oklahoma	0.0615711	14.5142	20.7169	8.3962	14.6684	20.2272	8.96648	14.7272	9.01549	71.2909	7.96366	9.24141	3.2293	1.92324	4.3662	4.88535	6.88269	7.89972	1018.1	3.52648	5.21662	16.2405	36.2	24.5721	21.1153	618.521	66.2436	35726	0.882	7.59	0.409	13.1	6.1	75.8765	31.1	1764.1	37.8	36.4	18.9	12.1	12.2	7.4	3.9	8.7	12.8	34	0.664098	0.0717979	0.101363
Oregon	0.0405827	8.13309	13.0441	3.89284	8.4258	12.633	4.76395	7.88494	5.3737	83.5509	5.85173	5.44346	3.62407	1.28765	3.30864	4.4116	6.10042	7.12346	1020.41	0.385802	1.86864	19.0606	38.4	21.374	15.4101	398.848	81.0316	46573	0.923	4.94	0.239	16.6	9.7	79.5151	26.7	1277	30.6	30.3	14.5	12	8.6	7.2	3.1	6.1	10	23.9	0.76511	0.018225	0.127054
Pennsylvania	0.0787487	13.7795	19.0431	8.40198	13.9174	18.5841	9.08529	13.9262	9.37769	75.7258	8.02306	9.50901	2.90934	2.23512	4.27273	4.94372	7.01865	7.89653	1018.25	2.31264	3.93264	18.6543	40.1	21.0273	109.614	297.5	78.6568	39455	0.913	7.25	0.282	17	7	78.501	28.6	1493.1	33.3	33.5	17.3	12.9	10.8	8	3.1	7.2	11.1	25.6	0.772555	0.105378	0.0679718
Rhode Island	0.0608954	11.889	16.2388	7.72748	11.9899	16.0128	8.12779	11.8436	8.05107	78.0534	7.41618	8.14053	3.05496	2.08702	3.96947	5.22725	6.97522	7.63954	1018.24	1.25137	3.24252	17.718	39.4	20.0583	393.106	428.734	90.7347	41061	0.912	7.07	0.103	16	13.7	79.866	25.4	1323.2	33	32.5	13.3	11.9	10.4	7.9	2.4	6.9	10.1	26.5	0.733849	0.0543066	0.143979
South Carolina	0.0438413	21.3416	24.3199	18.2508	21.4503	24.1445	18.5797	21.8821	17.7653	80.7136	13.5333	17.8639	4.49478	3.50797	5.65793	5.35071	6.81568	9.02911	1017.37	2.90164	3.97263	19.1076	37.9	22.2483	59.4086	933.233	66.3258	31345	0.881	7.37	0.402	15.2	5.6	76.9527	30.8	1422.6	38.3	36.7	17.5	13.6	13.4	8.1	2.9	8.1	11.9	28.8	0.637196	0.272048	0.0536248
South Dakota	0.0136847	12.3379	18.1795	6.63695	12.4923	17.7191	7.22427	12.5774	7.07359	71.0334	7.7429	7.1516	2.08176	1.91634	3.70229	5.14595	7.24488	7.73611	1017.26	3.60901	5.1745	17.9155	36.9	24.4249	4.14658	473.714	56.6517	43561	0.919	6.94	0.401	16.9	4.1	79.4673	28.1	1322	30.9	28.1	18.3	8	10.6	7.4	2.9	5.9	9.3	30	0.827847	0.0149184	0.035038
Tennessee	0.0166734	16.0855	21.0982	10.8762	16.3575	20.8439	11.5431	16.0019	12.8823	82.3582	10.0274	13.0346	5.29698	2.51661	4.70505	4.74136	7.23501	8.22429	1018.55	2.32714	3.82558	17.2563	38	22.6323	59.4216	520.45	66.391	36370	0.883	7.93	0.339	10.3	5.5	76.2966	29.2	1611.7	39.3	36.2	19.9	10.9	13.8	7.9	3.7	9.7	14.6	30.1	0.742361	0.166791	0.050522
Texas	0.0288066	18.2901	23.8575	12.7307	18.4814	23.5353	13.321	18.4105	14.0275	77.4282	10.6395	14.2023	4.04753	2.71259	5.41975	4.81395	7.1472	8.55222	1017.53	3.1384	4.66235	13.6107	33.6	26.2432	37.1653	503.367	84.699	45025	0.898	6.13	0.315	15.9	17.1	78.4541	30.4	1440.6	31.7	34.8	14.7	9.4	12.2	6.1	3.3	5.2	8.1	27.2	0.429394	0.116839	0.388517
Utah	0.0111223	7.6833	13.555	1.95275	8.23923	12.6059	3.71681	7.58132	-1.14758	55.357	4.4933	-1.16187	0.857363	0.890769	3.13187	5.85933	8.592	6.65703	1017.09	1.6144	2.82835	12.1898	29.2	30.4525	12.9871	385.519	90.5825	38373	0.92	4.86	0.302	11.6	8.6	80.2036	24.4	1387.7	25.8	29.5	7.9	8.5	8	5.4	2.5	4.1	7.4	18.5	0.789127	0.0108474	0.136623
Vermont	0.0598834	28.6271	28.9329	28.3203	28.5295	28.8573	28.2033	29.7846	25.3221	82.326	20.1136	25.3636	6.34388	5.66245	6.86989	4.57661	6.27623	10.6479	1011.65	3.64035	4.03824	19.9988	41.5	19.1936	26.2134	1145.3	38.8955	37736	0.926	4.18	0.231	17.2	4.7	80.4502	25.4	1373.5	30.2	30.6	15.1	10.6	8.7	7.2	2.4	6.6	9.8	20	0.934204	0.0122899	0.0166474
Virginia	0.0292301	16.7612	20.4498	13.0359	16.933	20.4517	13.4442	16.8848	12.9517	79.0452	9.87972	13.0607	3.56854	2.68194	4.58903	5.20047	7.15148	8.32756	1019.15	3.68722	5.09859	16.2035	37.5	22.3048	78.2276	514.785	75.454	47118	0.923	6.8	0.253	16.3	12.7	79.0078	29.2	1325.1	33.6	32.7	14	10.3	10.9	7	2.7	6.5	9.4	25.3	0.625013	0.188841	0.0898668
Washington	0.0532968	7.38469	11.9214	3.45198	7.68543	11.4556	4.32284	6.9837	4.19654	81.3389	5.50457	4.32025	3.3821	1.20494	3.2716	4.29679	6.081	6.98383	1020.01	0.391852	1.80407	16.8428	37.3	22.481	39.0691	432.487	84.0484	45942	0.931	4.5	0.211	16.1	14.9	79.9153	26.5	1245.6	30.3	31.9	12.6	10.3	9.4	7.6	2.7	5.2	9.5	19.2	0.69688	0.0353149	0.123623
West Virginia	0.0399334	28.1621	28.5313	27.7929	28.0909	28.4768	27.7229	29.3265	24.854	82.2978	19.645	24.8968	10.3492	5.80153	6.32249	4.28547	6.46942	10.6279	1012.23	3.0325	3.39217	19.9227	41.3	20.576	29.7628	1195.15	48.7217	29427	0.868	7.28	0.369	10.6	1.6	75.4031	32.4	1613	43.8	39.5	23.8	16.2	15.7	9.8	4.2	12.3	20	31.2	0.922965	0.0377468	0.0144583
Wisconsin	0.0319917	7.94693	12.6849	3.1402	8.1296	12.3942	3.73049	8.07436	4.74842	81.0581	6.14792	4.83287	3.27891	1.64485	2.9802	4.7596	7.12441	7.20693	1018.05	3.61634	5.13188	17.6717	38.5	22.3872	40.5437	494.666	70.1538	38845	0.918	5.84	0.261	22.9	5.1	79.9784	27.7	1363.6	31	33.3	15.4	10.1	8.7	7.7	2.8	5.6	9.5	23.2	0.818126	0.0618611	0.0660417
Wyoming	0.0141988	8.56347	16.1126	1.17446	8.56911	14.9801	1.84485	9.63059	-1.55861	50.2881	4.43584	-1.64248	1.32168	0.99	3.26733	5.71119	7.43105	6.79772	1017.88	3.62139	5.07475	16.8551	36.8	23.8011	2.24132	622.425	64.758	54969	0.932	6.75	0.277	16	3.1	78.3422	25	1305	30.7	28.1	18.4	7.6	7.8	7.3	2.3	6.8	8.9	24.6	0.840562	0.00802584	0.0986936
[truncated: 14 more columns]

## Sheet: Sheet2
Elderly
0.175821		17.5821
0.122676		12.2676
0.191451		19.1451
0.176025		17.6025
0.149062		14.9062
0.154928		15.4928
0.175175		17.5175
0.200477		20.0477
0.130219		13.0219
0.2219		22.19
0.149115		14.9115
0.18823		18.823
0.174398		17.4398
0.159048		15.9048
0.163825		16.3825
0.177206		17.7206
0.164167		16.4167
0.170518		17.0518
0.158903		15.8903
0.21513		21.513
0.159811		15.9811
0.172538		17.2538
0.178019		17.8019
0.167861		16.7861
0.162684		16.2684
0.173899		17.3899
0.201277		20.1277
0.164696		16.4696
0.172344		17.2344
0.190249		19.0249
0.164665		16.4665
0.181156		18.1156
0.166498		16.6498
0.174347		17.4347
0.158769		15.8769
0.175964		17.5964
0.162405		16.2405
0.190606		19.0606
0.186543		18.6543
0.17718		17.718
0.191076		19.1076
0.179155		17.9155
0.172563		17.2563
0.136107		13.6107
0.121898		12.1898
0.199988		19.9988
0.162035		16.2035
0.168428		16.8428
0.199227		19.9227
0.176717		17.6717
0.168551		16.8551
